# Supplementary material for: Rice OsANN9 Enhances Drought Tolerance through Modulating ROS Scavenging Systems
Source: Int J Mol Sci. 2023 Dec 15;24(24):17495. doi: 10.3390/ijms242417495 (PMC10743917; doi:10.3390/ijms242417495)
Supplement: Supplementary file 1 [file ijms-24-17495-s001.zip]

Archive with 1 entries (1 files):
- ijms-2745881-supplementary.pdf
